# Supplementary material for: Lactate Is a Metabolic Mediator That Shapes Immune Cell Fate and Function
Source: Front Physiol. 2021 Oct 18;12:688485. doi: 10.3389/fphys.2021.688485 (PMC8558259; doi:10.3389/fphys.2021.688485)
Supplement: Supplementary Table 1 — Detailed findings reported in lactate-immune literature. Effect on inflammation noted by color: blue=decreases, orange=increases, green=both. Cell type abbreviations: PBMC, peripheral blood mononuclear cell; (i) BMDM, (immortalized) bone marrow-derived macrophage; MDDC, monocyte-derived dendritic cell; MDM, monocyte-derived macrophage; MDSC, monocyte-derived suppressor cells; BMMC, bone marrow-derived mast cells; BMDM, bone marrow-derived macrophage; BMMC, bone marrow-derived mast cells; BMDC, bone marrow-derived dendritic cells; NK, natural killer; CTL, CD8+ or cytotoxic killer T cell. Treatment: H3PO4, phosphoric acid; HCl, hydrochloric acid; GM-CSF, granulocyte-macrophage colony-stimulating factor; NaOH, sodium hydroxide; TCM, tumor-conditioned media. Activation signal abbreviations: BCG-CWS, Bacille Calmette-Guerin cell wall skeleton; LPS, lipoteichoic acid; PGN, peptidoglycan; LTA, lipoteichoic acid; OVA, ovalbumin; Pam3Cys, Pam3Cys-Ser-(Lys)4; Poly(I:C), polyinosinic/polycytidylic acid; PMA, phorbol myristate acetate. Effector molecules: AKT, protein kinase B; AP-1, activator protein 1; ARG1, arginase 1; ATP6V0d2, macrophage-specific V-ATPase subunit; BTK, Bruton’s tyrosine kinase; CCl, chemokine ligand (C-C motif); CD, cluster of differentiation; CSF, colony stimulating factor; COX2, cyclooxygenase-2; Cxcl, chemokine ligand (C-X-C Motif); ERK, extracellular signal-regulated kinase; GEM, GTP binding protein overexpressed in skeletal muscle; GPR, G-protein coupled receptor; HIF, hypoxia inducible factor; HK, hexokinase; ICER, inducible cyclic AMP early repressor; IFN, interferon; Ig, immunoglobulin; IL-, interleukin; JNK, c-Jun N-terminal kinase; LIF, leukemia inhibitory factor; M, macrophage; MAVS, mitochondrial antiviral signaling protein; MCP, monocyte chemoattractant protein; MCT, monocarboxylic transporter; MD2, myeloid differentiation factor 2; MIP, macrophage inflammatory protein; miR, microRNA; MMP, matrix metalloprotease; mTORC, mammalian target of rap [file Table_1.XLSX]

## Sheet: Final
Author/ Year	Cell Type	Treatment	△ pH required?	Detailed Effects
Monocytes/ Macrophages
Bidani 1998	Rabbit alveolar macrophages	HCl	Yes	Decreases LPS-induced TNF production.
Shime 2003	Human monocytes, mouse splenocytes, and J774.1 line	L-lactic acid, TCM	Yes	Increases PGN, BCG-CWS, and OVA- induced Il-23p19 transcription and IL-23 secretion.
Nareika 2005	U937 histiocyte cell line	Sodium lactate, lactic acid		Increases LPS- induced MMP-1, IL-1β, and IL-6 secretion (and transcription), and NFkB and AP-1 activity.
Samuvel 2009	Human MDM0 and U937 histiocyte line	Sodium L-lactate		Increases LPS-induced Il1b, Il8, Csf2, Cxcl2, Il8 mRNA + NFkB transcriptional activity, and MD2 expression.
Dietl 2010	Human monocytes	L- lactic acid or sodium L-lactate		Decreases LPS-induced TNF and IL-6 production. Impairs glucose uptake and intracellular [ATP].
Goetz 2011	Human monocytes	L- lactate		Decreases migration and LPS-induced TNF and IL-6 production.
Fernandez 2013	Rat alveolar macrophages	HCl	Yes	Decreases LPS- and LTA- induced TNF, CINC-1, MIP-2, MCP-1, and IFNb production.
Colegio 2014	Murine BMDM	Lactic acid		Increases Vegf, Arg1, Fizz1,Mgl1, Mgl2 gene expression.
Hoque 2014	Human monocytes and murine peritoneal , splenic, and Kuppfer cell macrophages	Sodium lactate		Decreases LPS-induced Il1b, Nlrp3, Casp1, Il10, and Il18 gene expression, phospho NFkB, NFkB activation.
Peter 2015	Human monocytes	L- lactic acid, HCl	Some cytokines	Decreases LPS-induced Ccl2, Ccl7, Ptx3, Gem, Tnf, Il8, and Lif gene expression, p38, Akt, and NFkB activation. Increases LPS induced Il23.
Wei 2015	THP-1 monocyte line	Lactate, TCM		Increases PGE2 secretion and MCT-1, COX2, and PEPCK proteins.
Errea 2016	Murine BMDM and peritoneal macrophages	DL-Lactate		Decreases LPS- induced IL-1b, IL-6 and IL-12b gene expression and protein secretion (dose differentially affect gene vs. protein), Cd40 and Nlpr3 protein expression, and glycolysis.
Penny 2016	Human monocytes	TCM		Increases Il1b, Il6, Arg1, and Vegf expression, angiogenesis, and extravasation.
Ratter 2018	Human PBMCs and CD14+ monocytes	Sodium lactate		Decreases glycolysis, LPS-induced IL-1β, IL-6, TNFα, and IL-10 production, and Pam3Cys-induced IL-1β and TNFα production
Witkin 2018	Human PBMCs	L-lactic acid	Partly	Increases LPS-induced IL-23 secretion. No effect on TNF, IL-6, IL-10 and IL-12 secretion.
Bohn 2019	Murine BMDM	Lactic acid, HCl, TCM	Yes	Increases GPR65 and GPR132-induced ICER.
Liu 2019	Murine BMDM	Lactate, TCM		Increases VEGF expression via mTORC1 mediated suppression of TFEB-mediated, ATP6V0d2 lysosomal degradation of HIF-2a.
Zhang 2019a	Murine BMDM, RAW 264.7 line	Endogenous lactate		Increases Arg1 expression via lysine lacylation at the Arg1 promoter after M1 activation.
Zhang 2019b	Murine peritoneal macrophages, iBMDM, HEK293, Hep3B, Raw264.7 lines	Sodium lactate, endogenous lactate		Decreases cytosolic RNA induced RIG-1/MAVS activation and type 1 IFN production via HK2.
Paolini 2020	Human MDM	Lactate + GM-CSF, tumor cell co-culture		Increases differentiation via CD14, CD163, increased IL-1b, IL-6, and TNF production, and decreases IL-10, IL-12p70, and CXCL10 production. M-CSF dependent.
Zhang 2020a	Human monocytes and THP-1 line	Lactic acid		Increases Il10, Cd163, Ym1, Fizz1, Arg1.
Dendritic Cells/ MDSCs
Gottfried 2006	Human MDDC	Lactic acid, TCM		Decreases CD-1a expression, IL-12 production, antigen-specific autologous T-cell stimulation, and IL-6 and TNF production
Husain 2013	Human PBMC- and murine bone marrow- derived MDSCs	L-lactic acid titrated with NaOH, TCM		Increases the MDSC generation
Nasi 2013	Human MDDC	L-lactic acid		Decreases CD1a protein expression and IL-12 secretion.
Selleri 2016	Human MDDC	L-lactate, TCM		Decreases CD1a protein expression.
Brown 2020	Murine BMDC	GPR81 agonists, TCM		GPR81 activation decreases MHCII, LPS-induced IL-6, TNF, IL-12p40, cAMP, and DC-induced T cell activation.
Mast Cells
Abebayehu 2016	Murine BMMC and peritoneal, and human skin mast cells	L-lactic acid	Yes	Decreases IL-33- induced IL-6, TNF, MCP-1, MIP-1a, and IL-13 secretion, p-TAK1, p-p65, p-JNK, and p-ERK phosphorylation, and miR-155 expression. Increases IL-33- induced VEGF secretion and HIF-1 expression.
Abebayehu 2018	Murine BMMC and peritoneal, and human skin mast cells	L-lactic acid	Yes	Decreases IgE-induced TNF, IL-6, and MCP-1 secretion, CD63 and CD107a expression, and p-SYK, p-ERK, and p-BTK.
Caslin 2019	Murine BMMC and peritoneal mast cells	L-lactic acid, Sodium L-lactate, HCl	Partly	Decreases LPS, LTA, and P(I:C)-induced IL-6, TNF, MCP-1, MIP-1, and IL-13 secretion, miR-155 expression, and glycolysis.
Syed 2021	LAD2, human skin, murine peritoneal mast cells	Lactic acid and sodium lactate	Partly	Decreases calcium mobilization, degranulation, and the production of CCL2, IL-8 following activation by substance P, compound 48/80, cathelicidin LL-37, and (R)-ZINC-3573.
Neutrophils
Awasthi 2019	Human peripheral blood neutrophils	Endogenous lactate, L-sodium lactate	No	Increases neutrophil NET formation.
NK cells
Husain 2013	Murine splenic NK cells, and NKL line	L-lactic acid titrated with NaOH, TCM	No	Decreases cytolytic function and expression of perforin, granzyme, and NKp46 in NK cells.
CD8 T cells
Fischer 2007	Human PBMC derived CD8+ T (CTL) cells	Lactic acid, sodium lactate	Yes	Decreases proliferation, PMA and ionomycin- induced IFNy and IL-2, perforin and granzyme expression, and cytotoxic activity.
Mendler 2012	CTL-JB4 T line	Sodium lactate ± H₃PO₄, TCM	Yes	Decreases TCR-induced IFNy and CD107a/b, p-JNK, p-c-Jun and p-p38.
Haas 2015	Murine lymph node T cells	Lactic acid or sodium lactate	Yes	Lactic acid decreases cell motility and cytolytic function.
Fischbeck 2020	CTL-JB4 T cell line	Lactic acid		Decreases tumor specific killing, degranulation, and glycolysis.
CD4 T cells
Roth 1991	Murine splenic T cells	L-lactate	No	Increases Il2 gene expression and IL-2 activity, reduces GSH.
Haas 2015	Murine lymph node T cells	Sodium lactate	No	Decreases cell motility and increases IL-17.
Pucino 2017	Human CD4+ PBMCs, murine splenic CD4+ cells	Sodium lactate	No	Increases ROS, promotes the translocation of PKM2 into the nucleus, phosphorylates STAT3/1, and induces RORγt-dependent IL-17 transcription.

## Sheet: Simplified
Study	Cell Type	Treatment	pH Dependent	Detailed Effects
Roth 1991	Murine splenic T cells	Sodium lactate		Increases Il2 gene expression and IL-2 activity, reduces GSH.
Bidani 1998	Rabbit alveolar macrophages	HCl		Decreases LPS-induced TNF production.
Shime 2003	Human monocytes, mouse splenocytes, and J774.1 line	Lactic acid, TCM	Yes	Increases PGN, BCG-CWS, and OVA- induced Il-23p19 transcription and IL-23 secretion.
Nareika 2005	U937 histiocyte cell line	Sodium lactate		Increases LPS- induced MMP-1, IL-1β, and IL-6 secretion (and transcription), and NFkB and AP-1 activity.
Gottfried 2006	Human monocytes and MDDC	Lactic acid, TCM		Decreases CD-1a expression, IL-12 production, antigen-specific autologous T-cell stimulation, and IL-6 and TNF production (not shown)
Fischer 2007	Human PBMC derived CD8+ T (CTL) cells	Lactic acid	Yes	Decreases proliferation, PMA and ionomycin- induced IFNy and IL-2, perforin and granzyme expression, and cytotoxic activity.
Samuvel 2009	Human MDM0 and U937 histiocyte line	Sodium lactate		Increases LPS-induced Il1b, Il8, Csf2, Cxcl2, Il8 mRNA + NFkB transcriptional activity, and MD2 expression.
Dietl 2010	Human monocytes	Lactic acid		Decreases LPS-induced TNF and IL-6 production. Impairs glucose uptake and intracellular [ATP].
Goetz 2011	Human monocytes	Lactate		Decreases migration and LPS-induced TNF and IL-6 production.
Mendler 2012	CTL-JB4 T line	Lactic acid, TCM	Yes	Decreases TCR-induced IFNy and CD107a/b, p-JNK, p-c-Jun and p-p38.
Fernandez 2013	Rat alveolar macrophages	HCl		Decreases LPS- and LTA- induced TNF, CINC-1, MIP-2, MCP-1, and IFNb production.
Husain 2013	Human PBMC- and murine bone marrow- derived MDSCs, splenic NK cells, and NKL line	Lactate, TCM		Increases the MDSC generation, decreases cytolytic function and expression of perforin, granzyme, and NKp46 in NK cells.
Nasi 2013	Human MDDC	Lactic acid		Decreases CD1a protein expression and IL-12 secretion.
Colegio 2014	Murine BMDM	Lactic acid		Increases Vegf, Arg1, Fizz1,Mgl1, Mgl2 gene expression.
Hoque 2014	Human monocytes and murine peritoneal , splenic, and Kuppfer cell macrophages	Sodium lactate		Decreases LPS-induced Il1b, Nlrp3, Casp1, Il10, and Il18 gene expression, phospho NFkB, NFkB activation.
Haas 2015	Murine lymph node T cells	Lactic acid, sodium lactate		In CD4+ T cells, sodium lactate decreases cell motility and increases IL-17. Slc5a12 dependent. In CD8+ Tcells, lactic acid decreases cell motility and cytolytic function.
Peter 2015	Human monocytes	Lactic acid, HCl	Some cytokines	Decreases LPS-induced Ccl2, Ccl7, Ptx3, Gem, Tnf, Il8, and Lif gene expression, p38, Akt, and NFkB activation. Increases LPS induced IL23.
Wei 2015	THP-1 monocyte line	Lactate, TCM		Increases PGE2 secretion and MCT-1, COX2, and PEPCK protein expression.
Abebayehu 2016	Murine BMMC and peritoneal, and human skin mast cells	Lactic acid	Yes	Decreases IL-33- induced IL-6, TNF, MCP-1, MIP-1a, and IL-13 secretion, p-TAK1, p-p65, p-JNK, and p-ERK phosphorylation, and miR-155 expression. Increases IL-33- induced VEGF secretion and HIF-1 expression.
Errea 2016	Murine BMDM and peritoneal macrophages	Lactate		Decreases LPS- induced IL-1b, IL-6 and IL-12b gene expression and protein secretion (dose differentially affect gene vs. protein), Cd40 and Nlpr3 protein expression, and glycolysis.
Penny 2016	Human monocytes	TCM		Increases Il1b, Il6, Arg1, and Vegf expression, angiogenesis, and extravasation.
Selleri 2016	Human MDDC	Lactate, TCM		Decreases CD1a protein expression.
Pucino 2017	Human CD4+ PBMCs, murine splenic CD4+ cells	Sodium lactate		Increases ROS, promotes the translocation of PKM2 into the nucleus, phosphorylates STAT3/1, and induces RORγt-dependent IL-17 transcription.
Abebayehu 2018	Murine BMMC and peritoneal, and human skin mast cells	Lactic acid	Yes	Decreases IgE-induced TNF, IL-6, and MCP-1 secretion, CD63 and CD107a expression, and p-SYK, p-ERK, and p-BTK.
Witkin 2018	Human PBMCs	Lactic acid	Partly	Increases LPS-induced IL-23 secretion. No effect on TNF, IL-6, IL-10 and IL-12 secretion.
Awasthi 2019	Human peripheral blood neutrophils	Endogenous lactate, sodium lactate		Increases neutrophil NET formation.
Bohn 2019	Murine BMDM	Lactic acid, HCl, TCM	Yes	Increases GPR65 and GPR132-induced ICER.
Caslin 2019	Murine BMMC and peritoneal mast cells	Lactic acid, lactate, HCl	Dependent on concentration	Decreases LPS, LTA, and P(I:C)-induced IL-6, TNF, MCP-1, MIP-1, and IL-13 secretion, miR-155 expression, and glycolysis.
Liu 2019	Murine BMDM	Lactate, TCM		Increases VEGF expression via mTORC1 mediated suppression of TFEB-mediated, ATP6V0d2 lysosomal degradation of HIF-2a.
Zhang 2019a	Murine BMDM, RAW 264.7 line	Endogenous lactate		Increases Arg1 expression via lysine lacylation at the Arg1 promoter after M1 activation.
Zhang 2019b	Murine peritoneal macrophages, iBMDM, HEK293, Hep3B, Raw264.7 lines	Sodium lactate, endogenous lactate		Decreases cytosolic RNA induced RIG-1/MAVS activation and type 1 IFN production via HK2.
Brown 2020	Murine BMDC	GPR81 agonists, TCM		GPR81 activation decreases MHCII, LPS-induced IL-6, TNF, IL-12p40, cAMP, and DC-induced T cell activation.
Fischbeck 2020	CTL-JB4 T cell line	Lactic acid		Decreases tumor specific killing, degranulation, and glycolysis.
Paolini 2020	Human MDM	Lactate + GM-CSF, tumor cell co-culture		Increases differentiation via CD14, CD163, increased IL-1b, IL-6, and TNF production, and decreases IL-10, IL-12p70, and CXCL10 production. M-CSF dependent.
Zhang 2020	Human monocytes and THP-1 line	Lactic acid		Increases Il10, Cd163, Ym1, Fizz1, Arg1.

## Sheet: Comprehensive
First Author	Year	Cell Type	Treatment	Treatment Parameters	Inflammation	Detailed Effects
Roth	1991	Murine splenic T cells	1.3-30 mM sodium lactate	0-8 hr post T cell stimulation	Both	Increased Il2 gene expression and IL-2 activity in CD4+ T cells, and reduces intracellular GSH
Bidani	1998	Rabbit alveolar macrophages	HCl (pH 5-7)	24 hrs costimulation	Decreases	Suppressed LPS-induced TNF production
Shime	2003	Human PBMC and monocytes, mouse splenocytes, and J774.1 cell line	5-20 mM lactic acid and lung adenocarcinoma cell line CADO-LC10 conditioned media	4-24 hr costimulation	Increases	Increased PGN, BCG-CWS, and OVA- induced Il-23p19 transcription and IL-23 secretion, pH dependent
Nareika	2005	U937 histiocyte cell line	3-12 mM sodium lactate	Costimulation or 24 hr pretreatment	Increases	Increased LPS- induced MMP-1, IL-1β, and IL-6 secretion (and transcription), and NFkB and AP-1 activity. NFkB and MAPK dependent.
Gottfried	2006	Human monocytes and MDDC	10-15 mM lactic acid and multicellular tumor spheroid co-culture	Treatment during differentation	Decreases	Decreased CD-1a expression and IL-12 production, inhibits antigen-specific autologous T-cell stimulation , inhibited IL-6 and TNF production (data not shown)
Fischer	2007	CD8+ T (CTL) cells from PBMCs	5-20 mM lactic acid	Cotreatment or 16 hr pretreatment	Decreases	Decreased CTL proliferation, PMA and ionomycin induced IFNy and IL-2, perforin and granzyme expression, and cytotoxic activity. pH dependent.
Samuvel	2009	Human MDM0 and U937 histiocyte cell line	5-20 mM sodium lacatate	24 hr pretreatment + 24 hr cotreatment	Increases	Increased LPS-induced Il1b, Il8, Csf2, Cxcl2, Il8 mRNA + NFkB transcriptional activity and MD2 expression, MCT dependent
Dietl	2010	Human monocytes	10-20 mM lactic acid, pH 6.6	18-20 hr costimulation	Decreases	Suppressed LPS-induced TNF and IL-6 production, pH dependent. Impairs glucose uptake and intracellular [ATP]
Goetz	2011	Human monocytes	20 mM lactate	2,16 hr cotreatment	Decreases	Suppressed migration and LPS-induced TNF and IL-6 production
Mendler	2012	CTL-JB4 T cell line	5-20 mM lactic acid and renal cell carcinoma conditioned media	cotreatment	Decreases	Suppressed TCR-induced IFNy and CD107a/b, p-JNK, p-c-Jun and p-p38 (no effect on p-MEK, p-ERK, p-AKT). pH dependent
Fernandez	2013	Rat alveolar macrophages	H+ (pH 1.75)	1 min pretreatment	Decreases	Suppressed LPS and LTA induced TNF, CINC-1, MIP-2,MCP-1, and INF-B production
Husain	2013	Human PBMC- and murine bone marrow- derived MDSCs, murine splenic NK cells, and NKL cell line	15 mM lactate and Pan02 cell line conditioned media	48 hr treatmnet	Decreases	Increased the frequency of MDSCs generation, decreased cytolytic function and expression of perforin and granzyme, and NKp46 in NK cells
Nasi	2013	Human MDDC	Cell density and 10 mM lactic acid	Treatment during differentation	Decreases	Suppressed CD1a protein expression and IL-12 secretion
Colegio	2014	Murine BMDM	25 mM lactic acid	6,24 hr treatment	Decreases	Induced Vegf, Arg1, Fizz1,Mgl1, Mgl2 gene expression (HIF1 dependent)
Hoque	2014	Human monocytes and murine peritoneal , splenic, and Kuppfer cell macrophages	15 mM lactate	15 min pretreatment	Decreases	Suppressed LPS-induced Il1b, Nlrp3, Casp1, Il10, and Il18 gene expression, phospho NFkB, NFkB activation, GPR81 and Arbb2 dependent
Haas	2015	Murine lymph node T cells	10 mM lactic acid and sodium lactate	2-6 hr treatment/ costimulation	Both	In CD4+ T cells, sodium lactate suppresses cell motility and induces Th17 differentiation, dependent on Slc5a12. In CD8+ Tcells, lactic acid suppresses cell motility and cytolytic function, dependent on MCT-1.
Peter	2015	Human monocytes	20 mM lactic acid, pH 6.6	1 or 17 hr costimulation	Decreases	Suppressed LPS-induced Ccl2, Ccl7, Ptx3, Gem, Tnf, Il8, and Lif gene expression + p38, Akt, and NFkB activation. pH protein specific. Increased LPS innduced IL23
Wei	2015	THP-1 monocyte cell line	5-10 mM lactate or HCT116 cell conditioned media	12 hr treatment	Increases	Induced PGE2 secretion and MCT-1, COX2, and PEPCK protein expression. MCT-1 and HIF1 dependent.
Abebayehu	2016	Murine BMMC and peritoneal, and human skin mast cells	5-25 mM lactic acid	6-48 hr pretreatment	Decreases	Suppressed IL-33- induced IL-6, TNF, MCP-1, MIP-1a, and IL-13 secretion and p-TAK1, p-p65, p-JNK, and p-ERK phosphorylation, and miR-155 expression. Increased IL-33- induced VEGF secretion and HIF-1 expression. pH, MCT-1,miR-155, and HIF-1 dependent.
Errea	2016	Murine BMDM and peritoneal macrophages	10-100 mM lactate	3,16 hrs cotreatment	Decreases	Suppressed LPS- induced IL-1b, IL-6 and IL-12b gene expression and protein secretion (dose differentially affect gene vs. protein), suppressed Cd40 and Nlpr3 protein expression, suppressed glycolysis, GPR81 independent
Penny	2016	Human monocytes	Pancreatic ductal adenocarcinoma conditioned media	Treatment during differentation	Increases	Increased Il1b, Il6, Arg1, and Vegf expression, angiogenesis,extravasation, and the epithelial-to-mesychmal transition
Selleri	2016	Human MDDC	5-20 mM lactate and mesenchymal stromal cell conditioned media	Treatment during differentation	Decreases	Suppressed CD1a protein expression
Pucino	2017	Human CD4+ PBMCs, murine splenic CD4+ cells	10 mM sodium lactate	co-activation up to 72 hrs	Increases	Increases ROS, promotes the translocation of PKM2 into the nucleus, phosphorylates STAT3/1, and induces RORγt-dependent IL-17 transcription, dependent on Slc5a12, increased fatty acid synthesis via the pentose phosphate pathway, NADPH, and TCA derived citrate
Abebayehu	2018	Murine BMMC and peritoneal, and human skin mast cells	5-15mM lactic acid	24 hr pretreatment	Decreases	Suppressed IgE-induced TNF, IL-6, and MCP-1 secretion, CD63 and CD107a expression, and p-SYK, p-ERK, and p-BTK. pH and MCT-1 dependent
Witkin	2018	Human PBMCs	15 mM lactic acid	24 hr pretreatment	Increases	Increases LPS-induced IL-23 secretion, dependent on both pH and lactate,bno effect on TNF, IL-6, IL-10 and IL-12 secretion
Awasthi	2019	Human peripheral blood neutrophils	PMA and A23187- induced endogenous lactate and 20 mM sodium lactate	Treatment	Increases	Increases neutrophil NET formation
Bohn	2019	Murine BMDM	25 mM lactic acid, HCl, B16 and MC38 conditioned media	8 hr	Decreases	Augmented GPR65 and GPR132-induced ICER, pH dependent, c-AMP dependent
Caslin	2019	Murine BMMC and peritoneal mast cells	6-18mM lactic acid, HCl, and 20-30 mM sodium lactate	24 hr pretreatment + co- and post-treatment	Decreases	Suppressed LPS-induced IL-6, TNF, MCP-1, MIP-1, and IL-13 secretion, suppressed LTA- and Poly(I:C) activation and miR-155 expression, MCT-1 dependent, partly pH dependent (lactate only suppressed at higher concentrations), and dependent on glycolytic inhibition
Liu	2019	Murine BMDM	2-50 mM lactate, LLC-derived) tumor-conditioned medium	6 hrs	Decreases	Activates mTORC1 and suppresses TFEB-mediated ATP6V0d2, which impairs lysosome-mediated degradation of HIF-2a and promotes VEGF production
Zhang	2019 a	Murine BMDM, RAW 264.7 cell line	Endogenous lactate	From 16-24 hr LPS/IFNy activation	Decreases	M1 activation increases lysine lacylation at the Arg1 promoter and increases Arg1 expression at 16-24 hrs, dependent on LDHA lactate production
Zhang	2019 b	Murine peritoneal macrophages, immortalized BMDM, HEK293, Hep3B, Raw264.7 cells	10 mM lactate or endogenous lactate	Pretreatment or from Poly(I:C)	Decreases	Suppresses cytosolic RNA induced RIG-1/MAVS activation and type 1 IFN production by impairing HK2 anchorage to the mitochondrial membrane
Brown	2020	Murine BMDC	GPR81 agonists and KO cells	--	Suggests decrease	GPR81 activation decreases MHCII, LPS-induced IL-6, TNF, IL-12p40, cAMP, and DC-induced T cell activation
Fischbeck	2020	CTL-JB4 T cell clone	20 mM lactic acid	Co-treatment	Decreases	Suppressed tumor specific killing, degranulation, and glycolysis
Paolini	2020	Human MDM	10 mM lactate + GM-CSF, and co-culture with CKC829 and CKT151 tumor cell lines	Treatment during differentiation (5d)	Increases	Increased differentiation via CD14, CD163, increased IL-1b, IL-6, and TNF production, but reduced IL-10, IL-12p70, and CXCL10 production, dependent on HIF1 and M-CSF
Zhang	2020	THP-1 cell line and human monocytes	5-40 mM lactic acid	12 hr treatment	Decreases	Induces Il10, Cd163, Ym1, Fizz1, Arg1 in both MDMs and PMA- primed THP-1 cells, MCT and HIF1 dependent
PBMC: peripheral blood mononuclear cell, BMDM: bone marrow derived macrophage, MDDC: monocyte derived dendritic cell, MDM0: monocyte derived macrophage, MDSC: monocyte derived suppressor cells, BMMC: bone marrow derived mast cells
BMDM: bone marrow derived macrophage, BMMC: bone marrow derived mast cells, BMDC: bone marrow derived dendritic cells
LPS: lipoteichoic acid, PGN: peptidoglycan, LTA: lipoteichoic acid, Poly(I:C): polyinosinic:polycytidylic acid, PMA: phorbol myristate acetate
